# Supplementary material for: Synthesis and biochemical evaluation of 17-N-beta-aminoalkyl-4,5α-epoxynormorphinans
Source: Sci Rep. 2023 Nov 20;13:20305. doi: 10.1038/s41598-023-46317-3 (PMC10660610; doi:10.1038/s41598-023-46317-3)
Supplement: Supplementary file 1 — Supplementary Information. [file 41598_2023_46317_MOESM1_ESM.zip]

Archive with 1 entries (1 files):
- Supplement_scirep4.docx
